# Supplementary material for: Novel microRNA families expanded in the human genome
Source: BMC Genomics. 2013 Feb 12;14:98. doi: 10.1186/1471-2164-14-98 (PMC3602292; doi:10.1186/1471-2164-14-98)
Supplement: Additional file 1 — Nine novel microRNA families expanded in the human genome. [file 1471-2164-14-98-S1.xlsx]

## Sheet: Sheet1
Family	Chromosome	Start	End	Ori	Score	Length	%ID	E-val	%ID_Precursor	%ID_Mature	Precursor RNAfold Score (kcal/mol)	Known_microRNA
hsa-mir622	Chr:1	112190995	112191600	+	2360	609	86.7	0	90.91	100	-31.5
	Chr:1	182928304	182928741	+	1827	438	88.13	0	89.77	100	-31.5
	Chr:1	214706181	214706693	+	2071	513	87.72	0	89.58	100	-31.5
	Chr:1	238655414	238655865	+	1815	452	87.61	8.9e-314	92.42	100	-31.5
	Chr:11	35881958	35882489	+	2218	532	89.1	0	93.75	100	-31.5
	Chr:11	124984223	124984599	+	1382	378	83.07	6.9e-237	87.1	100	-31.5
	Chr:12	105370532	105371222	+	2755	692	88.01	0	87.1	100	-31.5
	Chr:13	90883236	90883931	+	3511	696	100	0	100	100	-31.5	hsa-mir622
	Chr:14	71062017	71062540	+	2028	525	86.1	0	94.64	100	-31.5
	Chr:16	72763228	72763722	+	2039	495	88.89	0	90.72	100	-31.5
	Chr:17	26603213	26603768	+	2328	556	89.03	0	91.4	95	-31.3
	Chr:17	58888123	58888537	+	1680	415	88.43	8.6e-290	91.86	95	-31.3
	Chr:2	32047736	32048368	+	2490	634	87.7	0	90.7	100	-31.5
	Chr:2	74533939	74534545	+	2431	610	87.38	0	91.46	95	-21.5
	Chr:2	162437357	162437656	+	1114	300	83.67	3.4e-189	93.94	100	-31.5
	Chr:2	182826068	182826449	+	1595	382	88.48	1.2e-274	94.64	100	-31.5
	Chr:2	190175991	190176509	+	2142	520	89.42	0	91.3	100	-31.5
	Chr:2	204629106	204629712	+	2467	609	88.67	0	94.94	100	-31.5
	Chr:20	22713442	22714131	+	2799	692	88.73	0	94.25	95	-22.2
	Chr:21	21797580	21797956	+	1569	377	89.66	5e-270	88.3	95	-23.1
	Chr:22	44963596	44963967	+	1598	372	89.78	2.9e-275	92.47	100	-31.5
	Chr:3	12828961	12829413	+	1806	461	87.2	3.0e-312	93.55	100	-31.5
	Chr:3	32301026	32301717	+	2916	692	90.32	0	94.79	100	-31.5
	Chr:3	141189557	141190001	+	1833	445	88.09	0	90.22	100	-31.5
	Chr:3	169621061	169621287	+	887	227	84.58	6.9e-149	97.73	100	-31.5
	Chr:4	40022456	40022998	+	2236	544	89.15	0	91.36	90	-22.2
	Chr:4	116842603	116843129	+	2195	527	89.56	0	93.02	100	-31.5
	Chr:4	136292494	136292868	+	1441	375	85.33	2.7e-247	94.25	95	-23.1
	Chr:4	145493606	145493902	+	1261	297	89.56	2.5e-215	91.95	100	-31.5
	Chr:5	36885902	36886594	+	2699	699	86.84	0	91.75	100	-31.5
	Chr:5	108924796	108925292	+	1978	497	86.72	0	88.51	100	-31.5
	Chr:5	122972397	122973036	+	2556	641	88.14	0	91.67	100	-31.5
	Chr:6	19613735	19613979	+	1064	245	90.61	2e-180	89.89	100	-31.5
	Chr:6	28936990	28937603	+	2490	615	88.46	0	89.29	100	-31.5
	Chr:6	34158208	34158768	+	2156	562	85.23	0	88.41	100	-31.5
	Chr:6	112682644	112683335	+	2742	695	88.49	0	91.67	100	-31.5
	Chr:6	116778557	116779124	+	2244	570	87.89	0	91.4	100	-31.5
	Chr:8	41369514	41370039	+	2043	530	86.04	0	90.62	95	-22.2
	Chr:9	30774034	30774637	+	2244	605	85.12	0	94.37	100	-31.5
	Chr:9	81651329	81651983	+	2495	655	85.5	0	96.36	95.24	-31.5
	Chr:9	100462454	100463011	+	2280	560	88.75	0	90.22	100	-31.5
	Chr:9	125600472	125600871	+	1601	401	88.28	1.1e-275	90.11	100	-31.5
	Chr:X	45843393	45843801	+	1592	409	86.31	4.3e-274	90.32	90	-31.5
	Chr:X	106672144	106672638	+	2030	495	88.48	0	92.31	100	-31.5
	Chr:Y	5441830	5442266	+	1867	437	90.39	0	91.4	100	-31.5
	Chr:UN				844	222	84.23	3e-141	87.64	90	-23.1
hsa-mir-1282	Chr:15	44085657	44086357	+	3537	701	100	0	100	100	-38.3	hsa-mir-1282
	Chr:7	95935949	95936375	+	1858	428	92.29	0	95.96	100	-25
hsa-mir-220	Chr:1	808758	809145	+	1396	388	84.28	2.4e-239	81.31	100	-18.5
	Chr:10	93581	93982	+	1401	402	83.08	3.3e-240	80.77	100	-34.6
	Chr:16	90001148	90001610	+	1951	464	90.73	0	90.32	100	-25.2
	Chr:16	90161614	90161965	+	1183	352	81.53	1.5e-201	82.24	100	-6.8
	Chr:18	12325083	12325539	+	1918	457	90.15	0	86.79	100	-23.6
	Chr:18	47974	48375	+	1436	402	83.83	1.6e-246	80.37	100	-36.5
	Chr:19	6495759	6496445	+	3487	687	100	0	92.73	100	-31.8	hsa-mir-220b
	Chr:20	57598951	57599233	+	941	283	81.27	1.5e-158	84.21	100	-21.1
	Chr:3	197846665	197847066	+	1442	402	84.08	1.9e-247	81.31	100	-54.8
	Chr:4	190904232	190904633	+	1377	402	82.09	5.3e-236	90.24	100	-11.8
	Chr:6	3225572	3226037	+	1945	466	90.13	0	86.92	100	-16.2
	Chr:6	90011869	90012243	+	1383	380	84.74	4.5e-237	85.98	100	-42.4
	Chr:6	3177492	3177878	+	1511	387	87.34	1.1e-259	86.92	100	-29.4
	Chr:6	30691152	30691396	+	931	245	85.71	9.1e-157	88.41	100	-22.1
	Chr:7	55713603	55714038	+	1402	436	79.59	2.4e-240	82.61	100	-21
	Chr:9	140136965	140137421	+	1717	457	85.56	2.2e-296	83.33	100	-39.1
	Chr:9	141070731	141071132	+	1417	402	83.33	4.3e-243	81.31	100	-29.8
	Chr:X	122695780	122696233	+	2060	455	92.75	0	89.62	100	-24.3	hsa-mir-220a
	Chr:Y	19629504	19629738	+	673	235	76.17	5.7e-111	90.24	100	-37.1
	Chr:Y	20550040	20550274	+	673	235	76.17	5.7e-111	90.24	100	-42.5
hsa-mir-199b	Chr:9	131006800	131007309	+	2599	510	100	0	100	100	-42.1	hsa-mir-199b
	Chr:19	10928091	10928168	+	168	77	97.44	3e-21	90	90	-21.3
hsa-mir-3185	Chr:17	46801570	46802037	+	2359	468	100	0	100	100	-54.6	hsa-mir-3185
	Chr:6	93354259	93354739	+	2359	480	94.85	1.7e-214	95	100	-55
hsa-mir-492	Chr:10	70020478	70020606	+	471	129	83.72	6.2e-75	84.15	100	-42.3
	Chr:12	9280471	9280556	+	365	86	90.7	3e-56	90.7	100	-28.1
	Chr:12	95227974	95228489	+	2609	516	100	0	100	100	-70.4	hsa-mir-492
	Chr:4	110800909	110801051	+	585	143	88.81	2.7e-95	88.7	100	-53.2
	Chr:6	72294639	72294918	+	1119	281	87.9	3.9e-190	89.47	100	-54.5
hsa-mir-886	Chr:5	135415986	135416486	+	2528	501	100	0	100	100	-42.8	hsa-mir-886
	Chr:8	101605127	101605183	+	275	57	98.25	3e-40	98.25	100	-14.9
	Chr:3	77370235	77370290	+	275	56	98.21	3.4e-40	98.21	100	-14.9
	Chr:8	117294171	117294223	+	260	53	98.11	1.5e-37	98.08	100	-12.4
	Chr:17	64062291	64062345	+	256	55	94.55	6.7e-37	94.55	100	-14.8
	Chr:10	31840057	31840111	+	253	55	94.55	3.3e-36	94.55	100	-14.9
hsa-mir-1826	Chr:16	33965308	33965992	+	3494	685	100	0	100	100	-34.8	hsa-mir-1826
	Chr:2	133010665	133010996	+	1297	336	86.61	1.1e-221	87.93	100	-29.6
	Chr:Y	10037651	10038069	+	1645	424	86.79	1.6e-283	89.85	100	-33.1
	Chr:UN				1050	248	90.73	6.7e-178	89.42	100	-33.1
	Chr:UN				1050	248	90.73	6.7e-178	89.42	100	-33.1
hsa-mir-1827	Chr:15	78330673	78331337	+	3353	665	100	0	100	100	-38.8	hsa-mir-1827
	Chr:12	100583462	100583874	+	1829	413	93.22	0	100	100	-38.8
