# Supplementary material for: Novel microRNA families expanded in the human genome
Source: BMC Genomics. 2013 Feb 12;14:98. doi: 10.1186/1471-2164-14-98 (PMC3602292; doi:10.1186/1471-2164-14-98)
Supplement: Additional file 2 — Six microRNA families previously found in the human genome. [file 1471-2164-14-98-S2.xlsx]

## Sheet: Sheet1
Family	Chromosome	Start	End	Ori	%ID	Known_microRNA
hsa-mir1233	Chr:10	30653952	30654083	+	86.47
	Chr:12	100551006	100551114	+	82.57
	Chr:15	20777225	20777588	+	90.66
	Chr:15	22705811	22706155	+	90.14
	Chr:15	23264721	23265025	+	85.39
	Chr:15	23444623	23444970	+	90.23
	Chr:15	23609446	23609750	+	87.54
	Chr:15	28633370	28633733	+	89.01
	Chr:15	28768195	28768558	+	90.38
	Chr:15	28947631	28947935	+	87.87
	Chr:15	30384867	30385171	+	87.21
	Chr:15	30437073	30437239	+	87.65
	Chr:15	30696475	30696779	+	86.56
	Chr:15	30853868	30854172	+	86.23
	Chr:15	30905929	30906233	+	86.89
	Chr:15	31093364	31093668	+	86.89
	Chr:15	32685514	32685680	+	89.22
	Chr:15	32737839	32738143	+	85.57
	Chr:15	32895343	32895647	+	86.23
	Chr:15	34674070	34674751	+	100	hsa-mir1233-1
	Chr:15	34820291	34820972	+	100	hsa-mir1233-2
	Chr:15	62535537	62535653	+	85.47
	Chr:15	72958039	72958165	+	81.89
	Chr:15	76078594	76078719	+	87.3
	Chr:15	84873131	84873222	+	92.39
	Chr:15	84950006	84950088	+	92.77
	Chr:15	85752209	85752300	+	92.39
	Chr:15	90838267	90838417	+	89.4
	Chr:15	100332366	100332721	+	89.89
	Chr:15	102312365	102312869	+	89.7
	Chr:8	87670088	87670199	+	88.39
	Chr:9	131019958	131020087	+	84.62
	Chr:Y	26356076	26356151	+	93.42
	Chr:Y	26356187	26356271	+	91.76
	Chr:Y	27606165	27606249	+	91.76
	Chr:Y	27606285	27606360	+	93.42
hsa-mir1244	Chr:11	134731890	134732040	+	83.54
	Chr:12	9391863	9392547	+	100	hsa-mir-1244-3
	Chr:12	12264489	12265104	+	97.92
	Chr:13	82264958	82265225	+	95.99
	Chr:14	92493651	92493907	+	95.4	hsa-mir-1244-1
	Chr:2	232577989	232578251	+	97
	Chr:20	17993430	17993697	+	92.19
	Chr:3	116746286	116746553	+	93.68
	Chr:5	118310246	118310515	+	97.45	hsa-mir-1244-2
	Chr:7	138087694	138087908	+	93.55
	Chr:8	8922707	8922775	+	88.57
	Chr:9	99674104	99674200	+	92.78
	Chr:9	97108011	97108104	+	91.49
	Chr:X	15670627	15670723	+	86.54
hsa-mir-1270	Chr:19	20509352	20510582	+	100	hsa-mir-1270-1
	Chr:19	20578511	20579741	+	100	hsa-mir-1270-2
	Chr:19	20307574	20308267	+	90.94
	Chr:19	20878178	20878382	+	88.35
	Chr:3	101076315	101076771	+	89.52
hsa-mir-1324	Chr:10	135472684	135473379	+	98.99
	Chr:12	38478532	38478795	+	90.53
	Chr:3	75679714	75680409	+	100	hsa-mir-1324
	Chr:4	190981134	190981830	+	98.57
	Chr:7	64728277	64728427	+	90.73
	Chr:Y	20444708	20444890	+	90.76
	Chr:Y	19734884	19735066	+	90.76
	Chr:UN				99.71
	Chr:UN				98.85
	Chr:UN				91.97
	Chr:UN				90.99
	Chr:UN				94.27
hsa-mir-3156	Chr:10	45659262	45659736	+	100	hsa-mir-3156-1
	Chr:21	14778509	14778917	+	93.69	hsa-mir-3156-3
	Chr:18	14830043	14830437	+	94.22	hsa-mir-3156-2
	Chr:13	19433863	19433950	+	80.68
	Chr:9	42388526	42388613	+	80.68
	Chr:9	44098250	44098337	+	80.68
	Chr:1	143357031	143357116	+	80.23
	Chr:16	46563110	46563186	+	87.01
	Chr:10	45659463	45659535	+	80
	Chr:18	14830199	14830239	+	82.98
hsa-mir-4283	Chr:7	57023292	57023771	+	100	hsa-mir-4283-1
	Chr:7	63081268	63081747	+	100	hsa-mir-4283-2
	Chr:7	5315767	5316246	+	96.46
hsa-mir-3198	Chr:22	18246746	18247225	+	100	hsa-mir-3198-1
	Chr:12	54624981	54625460	+	96.46	hsa-mir-3198-2
	Chr:10	82904208	82904687	+	93.33
hsa-mir-3654	Chr:7	132719420	132719875	+	100	hsa-mir-3654-1
	Chr:X	114937933	114938387	+	96.27	hsa-mir-3654-2
	Chr:7	124674915	124675305	+	92.58
	Chr:4	130824812	130825202	+	91.33
	Chr:3	161042951	161043201	+	87.84
	Chr:3	40637897	40638152	+	86.87
	Chr:1	53039165	53039323	+	86.88
	Chr:5	147302610	147302732	+	93.55
hsa-mir-3675	Chr:1	17185244	17185716	+	100	hsa-mir-3675-1
	Chr:1	16875209	16875682	+	97.68	hsa-mir-3675-2
	Chr:1	149036112	149036369	+	93.82
	Chr:1	17007550	17007961	+	96.84
	Chr:1	144877330	144877460	+	96.18
hsa-mir-3687	Chr:21	9826003	9826463	+	100	hsa-mir-3687a
	Chr:UN				99.78
	Chr:UN				99.78
hsa-mir-4252	Chr:1	6489494	6490356	+	100	hsa-mir-4252a
	Chr:1	17044235	17045096	+	96.29
hsa-mir-4273	Chr:3	75787231	75787714	+	100	hsa-mir-4273
	Chr:UN				99.79	hsa-mir-4273
	Chr:10	44020062	44020345	+	74.3
	Chr:19	36727814	36728167	+	68.93
	Chr:19	57931600	57931955	+	63.2
	Chr:19	58018277	58018643	+	65.94
	Chr:19	12089265	12089528	+	63.64
	Chr:19	37210521	37210730	+	72.38
	Chr:9	99580614	99580946	+	74.47
	Chr:19	44976771	44976954	+	64.86
	Chr:19	58579657	58579822	+	67.47
	Chr:UN				95.57
	Chr:UN				69.94
	Chr:10	132081831	132082000	+	74.12
	Chr:UN				75.5
	Chr:9	39974511	39974683	+	77.46
	Chr:9	40772873	40773045	+	77.46
	Chr:12	133634804	133635019	+	74.54
	Chr:10	43089089	43089325	+	73.42
	Chr:10	43088084	43088168	+	74.12
hsa-mir-3147	Chr:7	57472531	57472996	+	100	hsa-mir-3147
	Chr:7	62528264	62528729	+	93.99
	Chr:7	56551689	56552153	+	91.85
	Chr:7	63361246	63361707	+	91.34
	Chr:7	63387181	63387310	+	81.75
	Chr:7	56606496	56606784	+	84.64
	Chr:7	62813961	62813999	+	92.31
hsa-mir-572	Chr:4	11370251	11370745	+	100	hsa-mir-572
	Chr:16	2317587	2317994	+	97.06
hsa-mir-621	Chr:13	41384702	41385197	+	100	hsa-mir-621
	Chr:13	25183059	25183317	+	93.05
hsa-mir-650	Chr:22	23165070	23165565	+	100	hsa-mir-650
	Chr:22	23134873	23135274	+	93.53
	Chr:22	23198693	23199016	+	94.48
	Chr:22	23077036	23077200	+	92.73
	Chr:22	23101161	23101482	+	94.72
	Chr:22	23040385	23040588	+	91.67
	Chr:22	23006908	23007083	+	96.59
hsa-mir-663	Chr:20	26188622	26189114	+	100	hsa-mir-663a
	Chr:UN				95.09
	Chr:UN				95.09
	Chr:UN				91.19
	Chr:16	33961629	33961853	+	90.75
	Chr:2	133014464	133014827	+	88.35	hsa-mir-663b
	Chr:Y	10033896	10034145	+	89.2
hsa-mir-939	Chr:8	145619164	145619645	+	100	hsa-mir-939
	Chr:22	32668528	32668594	+	94.03
	Chr:22	32668595	32668640	+	91.3
hsa-mir-4313	Chr:15	76054356	76054856	+	100	hsa-mir-4313
	Chr:15	74388398	74388742	+	88.99
	Chr:15	78232728	78233072	+	88.99
	Chr:15	72933178	72933522	+	88.99
	Chr:15	75518012	75518329	+	98.74
hsa-mir-4267	Chr:2	110827338	110827819	+	100	hsa-mir-4267
	Chr:2	111058689	111059170	+	99.59
	Chr:2	95666063	95666149	+	83.91
hsa-mir-550	Chr:7	30328910	30330006	+	100	hsa-mir-550a-1	hsa-mir-550b-1
	Chr:7	32772094	32772957	+	95.95	hsa-mir-550a-2	hsa-mir-550b-2
	Chr:7	29720082	29720943	+	95.72
hsa-mir-888	Chr:X	145076102	145076578	+	100	hsa-mir-888
	Chr:X	145074691	145075076	+	83.29
hsa-mir-890	Chr:X	145075593	145076069	+	100	hsa-mir-890
	Chr:X	145074068	145074445	+	82.54
	Chr:X	145078152	145078366	+	81.86
	Chr:X	145072388	145072560	+	79.19
hsa-mir-892	Chr:X	145077987	145078461	+	100	hsa-mir-892a
	Chr:X	145078691	145078847	+	82.17	hsa-mir-892b
	Chr:X	145072389	145072652	+	81.06
	Chr:X	145074284	145074436	+	86.27
hsa-mir-3690	Chr:X	1412611	1413085	+	100	hsa-mir-3690-2
	Chr:X	1412888	1413095	+	93.81	hsa-mir-3690-1
	Chr:X	1410616	1410742	+	86.82
	Chr:X	1410833	1410979	+	88.59
C19MC	Chr:19	54182257	54182339			hsa-mir-515-1
	Chr:19	54183194	54183277			hsa-mir-519e
	Chr:19	54185413	54185499			hsa-mir-520f
	Chr:19	54188263	54188345			hsa-mir-515-2
	Chr:19	54189723	54189809			hsa-mir-519c
	Chr:19	54191735	54191821			hsa-mir-1283-1
	Chr:19	54194135	54194219			hsa-mir-520a
	Chr:19	54197647	54197729			hsa-mir-526b
	Chr:19	54198467	54198547			hsa-mir-519b
	Chr:19	54200787	54200871			hsa-mir-525
	Chr:19	54201639	54201725			hsa-mir-523
	Chr:19	54203269	54203355			hsa-mir-518f
	Chr:19	54204481	54204541			hsa-mir-520b
	Chr:19	54205991	54206073			hsa-mir-518b
	Chr:19	54209506	54209590			hsa-mir-526a-1
	Chr:19	54210707	54210793			hsa-mir-520c
	Chr:19	54211989	54212089			hsa-mir-518c
	Chr:19	54214256	54214342			hsa-mir-524
	Chr:19	54215522	54215608			hsa-mir-517a
	Chr:19	54216601	54216688			hsa-mir-519d
	Chr:19	54219848	54219934			hsa-mir-521-2
	Chr:19	54223350	54223436			hsa-mir-520d
	Chr:19	54224330	54224396			hsa-mir-517b
	Chr:19	54225420	54225509			hsa-mir-520g
	Chr:19	54228696	54228780			hsa-mir-516b-2
	Chr:19	54230176	54230240			hsa-mir-526a-2
	Chr:19	54233092	54233179			hsa-mir-518e
	Chr:19	54234260	54234344			hsa-mir-518a-1
	Chr:19	54238131	54238217			hsa-mir-518d
	Chr:19	54240099	54240188			hsa-mir-516b-1
	Chr:19	54242587	54242673			hsa-mir-518a-2
	Chr:19	54244567	54244661			hsa-mir-517c
	Chr:19	54245766	54245853			hsa-mir-520h
	Chr:19	54251890	54251976			hsa-mir-521-1
	Chr:19	54254465	54254551			hsa-mir-522
	Chr:19	54255651	54255735			hsa-mir-519a-1
	Chr:19	54257272	54257356			hsa-mir-527
	Chr:19	54259995	54260084			hsa-mir-516a-1
	Chr:19	54261486	54261572			hsa-mir-1283-2
	Chr:19	54264387	54264476			hsa-mir-516a-2
	Chr:19	54265598	54265684			hsa-mir-519a-2
