# Supplementary material for: Novel microRNA families expanded in the human genome
Source: BMC Genomics. 2013 Feb 12;14:98. doi: 10.1186/1471-2164-14-98 (PMC3602292; doi:10.1186/1471-2164-14-98)
Supplement: Additional file 3 — Four expanded microRNA families related to mitochondria. [file 1471-2164-14-98-S3.xlsx]

## Sheet: Sheet1
Family	Chromosome	Start	End	Length	miRBase Name
hsa-mir-1974	4	65473282	65476249	2979
	5	99381642	99384163	2520
	5	105889064	105889235	172
	5	134259023	134261823	2800
	11	87526539	87527187	654
	11	122874314	122874385	72
	16	10813051	10813778	731
	5	93903140	93906627	3488	hsa-mir-1974
	17	22018520	22020230	1713
	MT	12662	16124	3463
hsa-mir-1978	2	149639017	149639722	706	hsa-mir-1978
	2	212641210	212641318	108
	5	79947794	79947920	132
	11	10531663	10531793	132
	MT	611	742	132
hsa-mir-1977	2	156120290	156121314	1031
	4	156382143	156383025	880
	X	55205185	55205756	580
	11	103276718	103276943	226
	2	140974821	140975207	381
	7	141501872	141502266	382
	2	132141375	132142033	653
	1	238104076	238104757	679
	7	63569019	63570924	1917
	9	95301662	95301883	223
	7	68798764	68798986	223
	14	32953307	32954324	1021
	1	564951	567998	3048	hsa-mir-1977
	MT	4401	7447	3048
	17	22025157	22028180	3047
	7	57255156	57255487	329
	2	212642585	212643639	1043
	8	134767696	134768887	1196
	9	5096262	5098094	1830
	2	131031091	131031865	770
hsa-mir-1973	Chr:4	117220681	117221124	444	hsa-mir-1973
	Chr:3	40294577	40295020	444
	Chr:4	156385480	156385923	444
	Chr:10	20035614	20036053	444
	Chr:2	117780546	117780987	444
	Chr:8	47740543	47740986	444
	Chr:2	212639151	212639556	406
	Chr:1	238107499	238107902	404
	Chr:10	37890892	37891247	357
	Chr:8	77114070	77114374	305
	Chr:X	55208294	55208683	390
	Chr:2	140979583	140979972	390
	Chr:9	5093183	5093430	248
	Chr:16	3421769	3422130	363
	Chr:MT	2417	2773	357
	Chr:10	57359450	57359740	291
	Chr:8	32870748	32871063	316
	Chr:11	10529651	10529960	310
	Chr:3	96336049	96336304	256
	Chr:6	62284046	62284312	267
	Chr:20	55933928	55934249	323
	Chr:9	33658512	33658788	277
	Chr:Y	8238866	8239157	292
	Chr:17	22023236	22023467	232
	Chr:1	5910318	5910508	191
	Chr:14	84638364	84638632	270
	Chr:X	62061031	62061160	131
	Chr:10	27162190	27162334	145
	Chr:5	79945841	79945995	155
	Chr:7	142374981	142375185	205
	Chr:11	103279684	103279821	138
