# Supplementary material for: Novel microRNA families expanded in the human genome
Source: BMC Genomics. 2013 Feb 12;14:98. doi: 10.1186/1471-2164-14-98 (PMC3602292; doi:10.1186/1471-2164-14-98)
Supplement: Additional file 4 — Twenty expanded microRNA families deposited in the human genome. [file 1471-2164-14-98-S4.xlsx]

## Sheet: Sheet1
Family	Chromosome	Start	End	miRBase Name
hsa-mir-1184	X	154115635	154115733	hsa-mir-1184-1
	X	154612749	154612847	hsa-mir-1184-2
	X	154687178	154687276	hsa-mir-1184-3
hsa-mir-3180	16	15005077	15005170	hsa-mir-3180-1
	16	15248707	15248859	hsa-mir-3180-4
	16	16403736	16403823	hsa-mir-3180-2
	16	18496035	18496128	hsa-mir-3180-3
	16	2185978	2186130	hsa-mir-3180-5
hsa-mir-4315	17	43552729	43552801	hsa-mir-4315-1
	17	62818148	62818220	hsa-mir-4315-2
hsa-mir-105	X	151560691	151560771	hsa-mir-105-1
	X	151562884	151562964	hsa-mir-105-2
hsa-mir-1185	14	101509314	101509399	hsa-mir-1185-1
	14	101510535	101510620	hsa-mir-1185-2
hsa-mir-124	20	61809852	61809938	hsa-mir-124-3
	8	65291706	65291814	hsa-mir-124-2
	8	9760898	9760982	hsa-mir-124-1
hsa-mir-133a	18	19405659	19405746	hsa-mir-133a-1
	20	61162119	61162220	hsa-mir-133a-2
hsa-mir-153	2	220158833	220158922	hsa-mir-153-1
	7	157367028	157367114	hsa-mir-153-2
hsa-mir-181a	1	198828173	198828282	hsa-mir-181a-1
	9	127454721	127454830	hsa-mir-181a-2
hsa-mir-329	14	101493122	101493201	hsa-mir-329-1
	14	101493437	101493520	hsa-mir-329-2
hsa-mir-509	X	146342050	146342143	hsa-mir-509-1
	X	146340278	146340368	hsa-mir-509-2
	X	146341170	146341244	hsa-mir-509-3
hsa-mir-511	10	17887107	17887193	hsa-mir-511-1
	10	18134036	18134122	hsa-mir-511-2
hsa-mir-512	19	54169933	54170016	hsa-mir-512-1
	19	54172411	54172508	hsa-mir-512-2
hsa-mir-7	9	86584663	86584772	hsa-mir-7-1
	19	4770682	4770791	hsa-mir-7-3
hsa-mir-9	1	156390133	156390221	hsa-mir-9-1
	5	87962671	87962757	hsa-mir-9-2
hsa-let-7a	9	96938239	96938318	hsa-let-7a-1
	22	46508629	46508702	hsa-let-7a-3
hsa-mir-4315	17	43552729	43552801	hsa-mir-4315-1
	17	62818148	62818220	hsa-mir-4315-2
hsa-mir-514	X	146360765	146360862	hsa-mir-514-1
	X	146363461	146363548	hsa-mir-514-2
	X	146366159	146366246	hsa-mir-514-3
hsa-mir-1302	12	113132839	113132981	hsa-mir-1302-1
	15	102500662	102500799	hsa-mir-1302-10
	19	71973	72110	hsa-mir-1302-11
	1	30366	30503	hsa-mir-1302-2
	2	114340536	114340673	hsa-mir-1302-3
	2	208133999	208134148	hsa-mir-1302-4
	20	49231173	49231322	hsa-mir-1302-5
	7	18166843	18166932	hsa-mir-1302-6
	8	142867603	142867674	hsa-mir-1302-7
	9	100125836	100125963	hsa-mir-1302-8
	9	30144	30281	hsa-mir-1302-9
hsa-mir-500	X	49773039	49773122	hsa-mir-500a
	X	49775280	49775358	hsa-mir-500b
