# Supplementary material for: Novel microRNA families expanded in the human genome
Source: BMC Genomics. 2013 Feb 12;14:98. doi: 10.1186/1471-2164-14-98 (PMC3602292; doi:10.1186/1471-2164-14-98)
Supplement: Additional file 5 — Expanded microRNA families and protein-coding genes. [file 1471-2164-14-98-S5.xlsx]

## Sheet: Sheet1
microRNA family	Host gene*
hsa-mir-3156	ankyrin repeat domain 30B
hsa-mir-220	beta tubulin
hsa-mir-3198	BH3 interacting domain death agonist
hsa-mir-199b	Dynamin-1
hsa-mir-1233	Golgin subfamily A member 8
hsa-mir-650	immunoglobulin lambda
hsa-mir-622	keratin 18, keratin 18 pseudogene 55, nuclear pore complex-interacting protein-like 3-like
hsa-mir-492	keratin 19
hsa-mir-3185	prostate cancer susceptibility
hsa-mir1244	prothymosin, alpha
hsa-mir-572	RNA-binding protein with serine-rich domain 1
hsa-mir-1324	SH3-domain kinase binding protein 1
hsa-mir-1282	small EDRK-rich factor 2
hsa-mir-621	solute carrier family 25 (mitochondrial carrier; ornithine transporter) member 15
hsa-mir-4283	solute carrier family 29 (nucleoside transporters), member 4
hsa-mir-1827	TBC1 domain family, member 2B
hsa-mir-1826	WW, C2 and coiled-coil domain containing
hsa-mir-550	zinc and ring finger 2
hsa-mir-1270	zinc finger protein
	*Note: proteins in red are host genes for discovered novel microRNA families expanded in the human genome, and related to short duplications.
