# Supplementary material for: Novel microRNA families expanded in the human genome
Source: BMC Genomics. 2013 Feb 12;14:98. doi: 10.1186/1471-2164-14-98 (PMC3602292; doi:10.1186/1471-2164-14-98)
Supplement: Additional file 6 — cDNA evidence for miRNA paralogs (hsa-mir-1233 family). [file 1471-2164-14-98-S6.xlsx]

## Sheet: Group1
query id	subject ids	% identity	alignment length	mismatches	gap opens	q. start	q. end	s. start	s. end	evalue	bit score
hsa-mir-1233-1	gi|301172585|ref|NR_036261.1|	100	82	0	0	1	82	82	1	2e-35	152
hsa-mir-1233-1	gi|301173058|ref|NR_036050.1|	100	82	0	0	1	82	82	1	2e-35	152
hsa-mir-1233-1	gi|224514848|ref|NT_010194.17|	100	82	0	0	1	82	5464827	5464908	2e-35	152
hsa-mir-1233-1	gi|224514848|ref|NT_010194.17|	100	82	0	0	1	82	5611048	5611129	2e-35	152
hsa-mir-1233-1	gi|157812273|ref|NW_001838214.2|	100	82	0	0	1	82	9031254	9031173	2e-35	152
15-01	gi|224514874|ref|NT_037852.6|	100	345	0	0	1	345	777569	777225	0	638
15-01	gi|310133480|ref|XM_003118477.1|	100	103	0	0	16	118	1467	1365	4e-47	191
15-01	gi|310133480|ref|XM_003118477.1|	100	102	0	0	200	301	1365	1264	1e-46	189
15-01	gi|310133482|ref|XM_003118476.1|	100	103	0	0	16	118	1548	1446	4e-47	191
15-01	gi|310133478|ref|XM_003118478.1|	100	103	0	0	16	118	1589	1487	4e-47	191
15-01	gi|310133478|ref|XM_003118478.1|	100	102	0	0	200	301	1487	1386	1e-46	189
15-01	gi|310133476|ref|XM_003118475.1|	100	103	0	0	16	118	1673	1571	4e-47	191
15-01	gi|289666744|ref|NR_033353.1|	100	103	0	0	16	118	1984	1882	4e-47	191
15-01	gi|289666742|ref|NR_033351.1|	100	103	0	0	16	118	1972	1870	4e-47	191
15-01	gi|289666735|ref|NR_033350.1|	100	103	0	0	16	118	1972	1870	4e-47	191
15-01	gi|225703125|ref|NR_027407.1|	100	103	0	0	16	118	1972	1870	4e-47	191
15-01	gi|225703150|ref|NR_027411.1|	100	103	0	0	16	118	1984	1882	4e-47	191
15-02	gi|224514870|ref|NT_078094.2|	100	345	0	0	1	345	59618	59962	0	638
15-02	gi|310133480|ref|XM_003118477.1|	100	103	0	0	16	118	1467	1365	4e-47	191
15-02	gi|310133482|ref|XM_003118476.1|	100	103	0	0	16	118	1548	1446	4e-47	191
15-02	gi|310133478|ref|XM_003118478.1|	100	103	0	0	16	118	1589	1487	4e-47	191
15-02	gi|310133476|ref|XM_003118475.1|	100	103	0	0	16	118	1673	1571	4e-47	191
15-02	gi|289666744|ref|NR_033353.1|	100	103	0	0	16	118	1984	1882	4e-47	191
15-02	gi|289666742|ref|NR_033351.1|	100	103	0	0	16	118	1972	1870	4e-47	191
15-02	gi|289666735|ref|NR_033350.1|	100	103	0	0	16	118	1972	1870	4e-47	191
15-02	gi|225703125|ref|NR_027407.1|	100	103	0	0	16	118	1972	1870	4e-47	191
15-02	gi|225703150|ref|NR_027411.1|	100	103	0	0	16	118	1984	1882	4e-47	191
15-03	gi|224514870|ref|NT_078094.2|	100	342	0	0	1	342	618869	618528	5e-180	632
15-03	gi|310123228|ref|XM_001724383.3|	100	102	0	0	197	298	1380	1279	1e-46	189
15-04	gi|224514870|ref|NT_078094.2|	100	345	0	0	1	345	798774	798430	0	638
15-04	gi|310133480|ref|XM_003118477.1|	100	103	0	0	16	118	1467	1365	4e-47	191
15-04	gi|310133480|ref|XM_003118477.1|	100	102	0	0	200	301	1365	1264	1e-46	189
15-04	gi|310133482|ref|XM_003118476.1|	100	103	0	0	16	118	1548	1446	4e-47	191
15-04	gi|310133478|ref|XM_003118478.1|	100	103	0	0	16	118	1589	1487	4e-47	191
15-04	gi|310133478|ref|XM_003118478.1|	100	102	0	0	200	301	1487	1386	1e-46	189
15-04	gi|310133476|ref|XM_003118475.1|	100	103	0	0	16	118	1673	1571	4e-47	191
15-04	gi|289666744|ref|NR_033353.1|	100	103	0	0	16	118	1984	1882	4e-47	191
15-04	gi|289666742|ref|NR_033351.1|	100	103	0	0	16	118	1972	1870	4e-47	191
15-04	gi|289666735|ref|NR_033350.1|	100	103	0	0	16	118	1972	1870	4e-47	191
15-04	gi|225703125|ref|NR_027407.1|	100	103	0	0	16	118	1972	1870	4e-47	191
15-04	gi|225703150|ref|NR_027411.1|	100	103	0	0	16	118	1984	1882	4e-47	191
15-05	gi|224514920|ref|NT_026446.14|	100	342	0	0	1	342	44934	44593	5e-180	632
15-05	gi|310123197|ref|XM_002343324.2|	100	98	0	0	18	115	1522	1425	2e-44	182
15-05	gi|310123196|ref|XM_002343326.2|	100	102	0	0	197	298	1344	1243	1e-46	189
15-05	gi|310123196|ref|XM_002343326.2|	100	98	0	0	18	115	1441	1344	2e-44	182
15-05	gi|310123217|ref|XM_001724259.3|	100	100	0	0	16	115	1479	1380	2e-45	185
15-05	gi|310123218|ref|XM_001724258.3|	100	100	0	0	16	115	1569	1470	2e-45	185
15-05	gi|310123219|ref|XM_003118930.1|	100	100	0	0	16	115	1638	1539	2e-45	185
15-05	gi|310123199|ref|XM_003118925.1|	100	98	0	0	18	115	1105	1008	2e-44	182
15-05	gi|310123199|ref|XM_003118925.1|	100	59	0	0	197	255	1008	950	1e-22	110
15-06	gi|303308504|ref|NW_003315943.1|	100	345	0	0	1	345	76493	76149	0	638
15-06	gi|303308504|ref|NW_003315943.1|	100	345	0	0	1	345	222648	222992	0	638
15-06	gi|224514920|ref|NT_026446.14|	100	345	0	0	1	345	5068861	5068517	0	638
15-06	gi|224514920|ref|NT_026446.14|	100	345	0	0	1	345	5203361	5203705	0	638
15-06	gi|157702447|ref|NW_001841364.1|	100	345	0	0	1	345	601	257	0	638
15-06	gi|310133480|ref|XM_003118477.1|	100	103	0	0	16	118	1467	1365	4e-47	191
15-06	gi|310133480|ref|XM_003118477.1|	100	102	0	0	200	301	1365	1264	1e-46	189
15-06	gi|310133482|ref|XM_003118476.1|	100	103	0	0	16	118	1548	1446	4e-47	191
15-06	gi|310133478|ref|XM_003118478.1|	100	103	0	0	16	118	1589	1487	4e-47	191
15-06	gi|310133478|ref|XM_003118478.1|	100	102	0	0	200	301	1487	1386	1e-46	189
15-06	gi|310133476|ref|XM_003118475.1|	100	103	0	0	16	118	1673	1571	4e-47	191
15-06	gi|289666744|ref|NR_033353.1|	100	103	0	0	16	118	1984	1882	4e-47	191
15-06	gi|289666742|ref|NR_033351.1|	100	103	0	0	16	118	1972	1870	4e-47	191
15-06	gi|289666735|ref|NR_033350.1|	100	103	0	0	16	118	1972	1870	4e-47	191
15-06	gi|225703125|ref|NR_027407.1|	100	103	0	0	16	118	1972	1870	4e-47	191
15-06	gi|225703150|ref|NR_027411.1|	100	103	0	0	16	118	1984	1882	4e-47	191
15-07	gi|303308504|ref|NW_003315943.1|	100	345	0	0	1	345	76493	76149	0	638
15-07	gi|303308504|ref|NW_003315943.1|	100	345	0	0	1	345	222648	222992	0	638
15-07	gi|224514920|ref|NT_026446.14|	100	345	0	0	1	345	5068861	5068517	0	638
15-07	gi|224514920|ref|NT_026446.14|	100	345	0	0	1	345	5203361	5203705	0	638
15-07	gi|157702447|ref|NW_001841364.1|	100	345	0	0	1	345	601	257	0	638
15-07	gi|310133480|ref|XM_003118477.1|	100	103	0	0	16	118	1467	1365	4e-47	191
15-07	gi|310133480|ref|XM_003118477.1|	100	102	0	0	200	301	1365	1264	1e-46	189
15-07	gi|310133482|ref|XM_003118476.1|	100	103	0	0	16	118	1548	1446	4e-47	191
15-07	gi|310133478|ref|XM_003118478.1|	100	103	0	0	16	118	1589	1487	4e-47	191
15-07	gi|310133478|ref|XM_003118478.1|	100	102	0	0	200	301	1487	1386	1e-46	189
15-07	gi|310133476|ref|XM_003118475.1|	100	103	0	0	16	118	1673	1571	4e-47	191
15-07	gi|289666744|ref|NR_033353.1|	100	103	0	0	16	118	1984	1882	4e-47	191
15-07	gi|289666742|ref|NR_033351.1|	100	103	0	0	16	118	1972	1870	4e-47	191
15-07	gi|289666735|ref|NR_033350.1|	100	103	0	0	16	118	1972	1870	4e-47	191
15-07	gi|225703125|ref|NR_027407.1|	100	103	0	0	16	118	1972	1870	4e-47	191
15-07	gi|225703150|ref|NR_027411.1|	100	103	0	0	16	118	1984	1882	4e-47	191
15-08	gi|224514920|ref|NT_026446.14|	100	342	0	0	1	342	5382741	5383082	5e-180	632
15-08	gi|310123218|ref|XM_001724258.3|	100	100	0	0	16	115	1569	1470	2e-45	185
15-08	gi|310123217|ref|XM_001724259.3|	100	102	0	0	197	298	1380	1279	1e-46	189
15-08	gi|310123217|ref|XM_001724259.3|	100	100	0	0	16	115	1479	1380	2e-45	185
15-08	gi|310123219|ref|XM_003118930.1|	100	102	0	0	197	298	1539	1438	1e-46	189
15-08	gi|310123219|ref|XM_003118930.1|	100	100	0	0	16	115	1638	1539	2e-45	185
15-08	gi|310123197|ref|XM_002343324.2|	100	98	0	0	18	115	1522	1425	2e-44	182
15-08	gi|310123196|ref|XM_002343326.2|	100	98	0	0	18	115	1441	1344	2e-44	182
15-08	gi|310123199|ref|XM_003118925.1|	100	98	0	0	18	115	1105	1008	2e-44	182
15-09	gi|224514848|ref|NT_010194.17|	100	341	0	0	1	341	1175764	1175424	2e-179	630
15-09	gi|310123230|ref|XM_002343337.2|	100	100	0	0	15	114	1511	1412	2e-45	185
15-09	gi|310123229|ref|XM_001724382.3|	100	100	0	0	15	114	1667	1568	2e-45	185
15-09	gi|310123228|ref|XM_001724383.3|	100	102	0	0	196	297	1380	1279	1e-46	189
15-09	gi|310123228|ref|XM_001724383.3|	100	100	0	0	15	114	1479	1380	2e-45	185
15-09	gi|310123248|ref|XM_002343357.2|	100	100	0	0	15	114	1479	1380	2e-45	185
15-09	gi|310123249|ref|XM_003118674.1|	100	100	0	0	15	114	1578	1479	2e-45	185
15-09	gi|239745129|ref|XM_001724395.2|	100	100	0	0	15	114	1665	1566	2e-45	185
15-10	gi|224514848|ref|NT_010194.17|	100	339	0	0	1	339	1227833	1227495	3e-178	627
15-10	gi|299890863|ref|NR_033933.1|	100	101	0	0	197	297	1417	1317	5e-46	187
15-10	gi|299890863|ref|NR_033933.1|	100	100	0	0	16	115	1516	1417	2e-45	185
15-10	gi|310123261|ref|XM_003118652.1|	100	100	0	0	16	115	1577	1478	2e-45	185
15-10	gi|310123261|ref|XM_003118652.1|	100	99	0	0	197	295	1478	1380	7e-45	183
15-10	gi|239745148|ref|XM_001724746.2|	100	100	0	0	16	115	1476	1377	2e-45	185
15-10	gi|239745148|ref|XM_001724746.2|	100	99	0	0	197	295	1377	1279	7e-45	183
15-10	gi|239745146|ref|XM_001724745.2|	100	100	0	0	16	115	1661	1562	2e-45	185
15-11	gi|224514848|ref|NT_010194.17|	100	342	0	0	1	342	1486995	1487336	5e-180	632
15-11	gi|310123236|ref|XM_003118670.1|	100	100	0	0	16	115	1566	1467	2e-45	185
15-11	gi|310123234|ref|XM_003118669.1|	100	102	0	0	197	298	1356	1255	1e-46	189
15-11	gi|310123234|ref|XM_003118669.1|	100	100	0	0	16	115	1455	1356	2e-45	185
15-11	gi|310123277|ref|XM_003118660.1|	100	100	0	0	16	115	1458	1359	2e-45	185
15-11	gi|310123279|ref|XM_003118661.1|	100	100	0	0	16	115	1569	1470	2e-45	185
15-11	gi|310123267|ref|XM_003118656.1|	100	100	0	0	16	115	1580	1481	2e-45	185
15-11	gi|310123269|ref|XM_003118654.1|	100	100	0	0	16	115	1690	1591	2e-45	185
15-11	gi|310123265|ref|XM_001126904.3|	100	100	0	0	16	115	1458	1359	2e-45	185
15-11	gi|310123266|ref|XM_001126912.2|	100	100	0	0	16	115	1667	1568	2e-45	185
15-11	gi|310123246|ref|XM_001126392.3|	100	100	0	0	16	115	1458	1359	2e-45	185
15-11	gi|310123247|ref|XM_001126407.2|	100	100	0	0	16	115	1569	1470	2e-45	185
15-12	gi|224514848|ref|NT_010194.17|	100	342	0	0	1	342	1644766	1644425	5e-180	632
15-12	gi|224514848|ref|NT_010194.17|	100	342	0	0	1	342	3686241	3685900	5e-180	632
15-12	gi|310123279|ref|XM_003118661.1|	100	100	0	0	16	115	1569	1470	2e-45	185
15-12	gi|310123269|ref|XM_003118654.1|	100	100	0	0	16	115	1690	1591	2e-45	185
15-12	gi|310123266|ref|XM_001126912.2|	100	100	0	0	16	115	1667	1568	2e-45	185
15-12	gi|310123247|ref|XM_001126407.2|	100	100	0	0	16	115	1569	1470	2e-45	185
15-12	gi|310123277|ref|XM_003118660.1|	100	102	0	0	197	298	1359	1258	1e-46	189
15-12	gi|310123277|ref|XM_003118660.1|	100	100	0	0	16	115	1458	1359	2e-45	185
15-12	gi|310123267|ref|XM_003118656.1|	100	102	0	0	197	298	1481	1380	1e-46	189
15-12	gi|310123267|ref|XM_003118656.1|	100	100	0	0	16	115	1580	1481	2e-45	185
15-12	gi|310123265|ref|XM_001126904.3|	100	102	0	0	197	298	1359	1258	1e-46	189
15-12	gi|310123265|ref|XM_001126904.3|	100	100	0	0	16	115	1458	1359	2e-45	185
15-12	gi|310123246|ref|XM_001126392.3|	100	102	0	0	197	298	1359	1258	1e-46	189
15-12	gi|310123246|ref|XM_001126392.3|	100	100	0	0	16	115	1458	1359	2e-45	185
15-12	gi|310123234|ref|XM_003118669.1|	100	100	0	0	16	115	1455	1356	2e-45	185
15-12	gi|310123236|ref|XM_003118670.1|	100	100	0	0	16	115	1566	1467	2e-45	185
15-13	gi|224514848|ref|NT_010194.17|	100	342	0	0	1	342	1696827	1696486	5e-180	632
15-13	gi|239745129|ref|XM_001724395.2|	100	100	0	0	16	115	1665	1566	2e-45	185
15-13	gi|310123248|ref|XM_002343357.2|	100	102	0	0	197	298	1380	1279	1e-46	189
15-13	gi|310123248|ref|XM_002343357.2|	100	100	0	0	16	115	1479	1380	2e-45	185
15-13	gi|310123249|ref|XM_003118674.1|	100	102	0	0	197	298	1479	1378	1e-46	189
15-13	gi|310123249|ref|XM_003118674.1|	100	100	0	0	16	115	1578	1479	2e-45	185
15-13	gi|310123228|ref|XM_001724383.3|	100	100	0	0	16	115	1479	1380	2e-45	185
15-13	gi|310123230|ref|XM_002343337.2|	100	100	0	0	16	115	1511	1412	2e-45	185
15-13	gi|310123229|ref|XM_001724382.3|	100	100	0	0	16	115	1667	1568	2e-45	185
15-14	gi|224514848|ref|NT_010194.17|	100	342	0	0	1	342	1884262	1883921	5e-180	632
15-14	gi|310123256|ref|XR_109171.1|	100	100	0	0	16	115	502	403	2e-45	185
15-14	gi|310131933|ref|XM_003120805.1|	100	100	0	0	16	115	502	403	2e-45	185
15-14	gi|310110729|ref|XM_003119606.1|	100	100	0	0	16	115	502	403	2e-45	185
15-15	gi|224514848|ref|NT_010194.17|	100	339	0	0	1	339	3476034	3476372	3e-178	627
15-15	gi|299890863|ref|NR_033933.1|	100	101	0	0	197	297	1417	1317	5e-46	187
15-15	gi|299890863|ref|NR_033933.1|	100	100	0	0	16	115	1516	1417	2e-45	185
15-15	gi|310123261|ref|XM_003118652.1|	100	100	0	0	16	115	1577	1478	2e-45	185
15-15	gi|310123261|ref|XM_003118652.1|	100	99	0	0	197	295	1478	1380	7e-45	183
15-15	gi|239745148|ref|XM_001724746.2|	100	100	0	0	16	115	1476	1377	2e-45	185
15-15	gi|239745148|ref|XM_001724746.2|	100	99	0	0	197	295	1377	1279	7e-45	183
15-15	gi|239745146|ref|XM_001724745.2|	100	100	0	0	16	115	1661	1562	2e-45	185
15-16	gi|224514848|ref|NT_010194.17|	100	342	0	0	1	342	3528359	3528700	5e-180	632
15-16	gi|310123279|ref|XM_003118661.1|	100	100	0	0	16	115	1569	1470	2e-45	185
15-16	gi|310123269|ref|XM_003118654.1|	100	100	0	0	16	115	1690	1591	2e-45	185
15-16	gi|310123266|ref|XM_001126912.2|	100	100	0	0	16	115	1667	1568	2e-45	185
15-16	gi|310123247|ref|XM_001126407.2|	100	100	0	0	16	115	1569	1470	2e-45	185
15-16	gi|310123277|ref|XM_003118660.1|	100	102	0	0	197	298	1359	1258	1e-46	189
15-16	gi|310123277|ref|XM_003118660.1|	100	100	0	0	16	115	1458	1359	2e-45	185
15-16	gi|310123267|ref|XM_003118656.1|	100	102	0	0	197	298	1481	1380	1e-46	189
15-16	gi|310123267|ref|XM_003118656.1|	100	100	0	0	16	115	1580	1481	2e-45	185
15-16	gi|310123265|ref|XM_001126904.3|	100	102	0	0	197	298	1359	1258	1e-46	189
15-16	gi|310123265|ref|XM_001126904.3|	100	100	0	0	16	115	1458	1359	2e-45	185
15-16	gi|310123246|ref|XM_001126392.3|	100	102	0	0	197	298	1359	1258	1e-46	189
15-16	gi|310123246|ref|XM_001126392.3|	100	100	0	0	16	115	1458	1359	2e-45	185
15-16	gi|310123234|ref|XM_003118669.1|	100	100	0	0	16	115	1455	1356	2e-45	185
15-16	gi|310123236|ref|XM_003118670.1|	100	100	0	0	16	115	1566	1467	2e-45	185
15-17	gi|224514848|ref|NT_010194.17|	100	342	0	0	1	342	1644766	1644425	5e-180	632
15-17	gi|224514848|ref|NT_010194.17|	100	342	0	0	1	342	3686241	3685900	5e-180	632
15-17	gi|310123279|ref|XM_003118661.1|	100	100	0	0	16	115	1569	1470	2e-45	185
15-17	gi|310123269|ref|XM_003118654.1|	100	100	0	0	16	115	1690	1591	2e-45	185
15-17	gi|310123266|ref|XM_001126912.2|	100	100	0	0	16	115	1667	1568	2e-45	185
15-17	gi|310123247|ref|XM_001126407.2|	100	100	0	0	16	115	1569	1470	2e-45	185
15-17	gi|310123277|ref|XM_003118660.1|	100	102	0	0	197	298	1359	1258	1e-46	189
15-17	gi|310123277|ref|XM_003118660.1|	100	100	0	0	16	115	1458	1359	2e-45	185
15-17	gi|310123267|ref|XM_003118656.1|	100	102	0	0	197	298	1481	1380	1e-46	189
15-17	gi|310123267|ref|XM_003118656.1|	100	100	0	0	16	115	1580	1481	2e-45	185
15-17	gi|310123265|ref|XM_001126904.3|	100	102	0	0	197	298	1359	1258	1e-46	189
15-17	gi|310123265|ref|XM_001126904.3|	100	100	0	0	16	115	1458	1359	2e-45	185
15-17	gi|310123246|ref|XM_001126392.3|	100	102	0	0	197	298	1359	1258	1e-46	189
15-17	gi|310123246|ref|XM_001126392.3|	100	100	0	0	16	115	1458	1359	2e-45	185
15-17	gi|310123234|ref|XM_003118669.1|	100	100	0	0	16	115	1455	1356	2e-45	185
15-17	gi|310123236|ref|XM_003118670.1|	100	100	0	0	16	115	1566	1467	2e-45	185
15-18	gi|224514848|ref|NT_010194.17|	100	769	0	0	1	769	5464706	5465474	0	1421
15-18	gi|224514848|ref|NT_010194.17|	100	769	0	0	1	769	5610927	5611695	0	1421
15-18	gi|310131942|ref|XM_003120807.1|	100	145	0	0	439	583	1756	1612	2e-70	268
15-18	gi|310131942|ref|XM_003120807.1|	100	102	0	0	203	304	1858	1757	1e-46	189
15-18	gi|310131944|ref|XM_003120808.1|	100	145	0	0	439	583	1780	1636	2e-70	268
15-18	gi|310131944|ref|XM_003120808.1|	100	102	0	0	203	304	1882	1781	1e-46	189
15-18	gi|225703131|ref|NM_001023567.4|	100	145	0	0	439	583	1360	1216	2e-70	268
15-18	gi|225703131|ref|NM_001023567.4|	100	103	0	0	19	121	1564	1462	4e-47	191
15-18	gi|225703131|ref|NM_001023567.4|	100	102	0	0	203	304	1462	1361	1e-46	189
15-18	gi|225703145|ref|NR_027410.1|	100	145	0	0	439	583	3608	3464	2e-70	268
15-18	gi|225703145|ref|NR_027410.1|	100	103	0	0	19	121	3812	3710	4e-47	191
15-18	gi|225703145|ref|NR_027410.1|	100	102	0	0	203	304	3710	3609	1e-46	189
15-18	gi|225703126|ref|NM_181077.3|	100	145	0	0	439	583	1360	1216	2e-70	268
15-18	gi|225703126|ref|NM_181077.3|	100	103	0	0	19	121	1564	1462	4e-47	191
15-18	gi|225703126|ref|NM_181077.3|	100	102	0	0	203	304	1462	1361	1e-46	189
15-18	gi|225703129|ref|NR_027409.1|	100	145	0	0	439	583	3622	3478	2e-70	268
15-18	gi|225703129|ref|NR_027409.1|	100	103	0	0	19	121	3826	3724	4e-47	191
15-18	gi|225703129|ref|NR_027409.1|	100	102	0	0	203	304	3724	3623	1e-46	189
15-18	gi|301172585|ref|NR_036261.1|	100	82	0	0	122	203	82	1	2e-35	152
15-18	gi|301173058|ref|NR_036050.1|	100	82	0	0	122	203	82	1	2e-35	152
15-19	gi|224514848|ref|NT_010194.17|	100	769	0	0	1	769	5464706	5465474	0	1421
15-19	gi|224514848|ref|NT_010194.17|	100	769	0	0	1	769	5610927	5611695	0	1421
15-19	gi|310131942|ref|XM_003120807.1|	100	145	0	0	439	583	1756	1612	2e-70	268
15-19	gi|310131942|ref|XM_003120807.1|	100	102	0	0	203	304	1858	1757	1e-46	189
15-19	gi|310131944|ref|XM_003120808.1|	100	145	0	0	439	583	1780	1636	2e-70	268
15-19	gi|310131944|ref|XM_003120808.1|	100	102	0	0	203	304	1882	1781	1e-46	189
15-19	gi|225703131|ref|NM_001023567.4|	100	145	0	0	439	583	1360	1216	2e-70	268
15-19	gi|225703131|ref|NM_001023567.4|	100	103	0	0	19	121	1564	1462	4e-47	191
15-19	gi|225703131|ref|NM_001023567.4|	100	102	0	0	203	304	1462	1361	1e-46	189
15-19	gi|225703145|ref|NR_027410.1|	100	145	0	0	439	583	3608	3464	2e-70	268
15-19	gi|225703145|ref|NR_027410.1|	100	103	0	0	19	121	3812	3710	4e-47	191
15-19	gi|225703145|ref|NR_027410.1|	100	102	0	0	203	304	3710	3609	1e-46	189
15-19	gi|225703126|ref|NM_181077.3|	100	145	0	0	439	583	1360	1216	2e-70	268
15-19	gi|225703126|ref|NM_181077.3|	100	103	0	0	19	121	1564	1462	4e-47	191
15-19	gi|225703126|ref|NM_181077.3|	100	102	0	0	203	304	1462	1361	1e-46	189
15-19	gi|225703129|ref|NR_027409.1|	100	145	0	0	439	583	3622	3478	2e-70	268
15-19	gi|225703129|ref|NR_027409.1|	100	103	0	0	19	121	3826	3724	4e-47	191
15-19	gi|225703129|ref|NR_027409.1|	100	102	0	0	203	304	3724	3623	1e-46	189
15-19	gi|301172585|ref|NR_036261.1|	100	82	0	0	122	203	82	1	2e-35	152
15-19	gi|301173058|ref|NR_036050.1|	100	82	0	0	122	203	82	1	2e-35	152
15-20	gi|224514848|ref|NT_010194.17|	100	495	0	0	1	495	43748800	43748306	0	915
15-20	gi|224514848|ref|NT_010194.17|	100	495	0	0	1	495	45154248	45154742	0	915
15-20	gi|223634474|ref|NM_001145224.1|	100	106	0	0	16	121	1837	1732	9e-49	196
15-20	gi|256542287|ref|NM_001164404.1|	100	106	0	0	16	121	1843	1738	9e-49	196
15-20	gi|146133847|ref|NM_001038640.2|	100	106	0	0	16	121	1843	1738	9e-49	196
15-20	gi|94538358|ref|NM_018652.4|	100	106	0	0	16	121	1843	1738	9e-49	196
15-21	gi|224514848|ref|NT_010194.17|	100	495	0	0	1	495	43748800	43748306	0	915
15-21	gi|224514848|ref|NT_010194.17|	100	495	0	0	1	495	45154248	45154742	0	915
15-21	gi|223634474|ref|NM_001145224.1|	100	106	0	0	16	121	1837	1732	9e-49	196
15-21	gi|256542287|ref|NM_001164404.1|	100	106	0	0	16	121	1843	1738	9e-49	196
15-21	gi|146133847|ref|NM_001038640.2|	100	106	0	0	16	121	1843	1738	9e-49	196
15-21	gi|94538358|ref|NM_018652.4|	100	106	0	0	16	121	1843	1738	9e-49	196
15-22	gi|224514848|ref|NT_010194.17|	100	498	0	0	1	498	46352657	46352160	0	920
15-22	gi|223634474|ref|NM_001145224.1|	100	106	0	0	16	121	1837	1732	9e-49	196
15-22	gi|256542287|ref|NM_001164404.1|	100	106	0	0	16	121	1843	1738	9e-49	196
15-22	gi|146133847|ref|NM_001038640.2|	100	106	0	0	16	121	1843	1738	9e-49	196
15-22	gi|94538358|ref|NM_018652.4|	100	106	0	0	16	121	1843	1738	9e-49	196
15-23	gi|224514848|ref|NT_010194.17|	100	498	0	0	1	498	46376933	46376436	0	920
15-23	gi|157697497|ref|NW_001838219.1|	100	498	0	0	1	498	1153734	1153237	0	920
15-23	gi|223634474|ref|NM_001145224.1|	100	106	0	0	16	121	1837	1732	9e-49	196
15-23	gi|256542287|ref|NM_001164404.1|	100	106	0	0	16	121	1843	1738	9e-49	196
15-23	gi|146133847|ref|NM_001038640.2|	100	106	0	0	16	121	1843	1738	9e-49	196
15-23	gi|94538358|ref|NM_018652.4|	100	106	0	0	16	121	1843	1738	9e-49	196
15-24	gi|224514848|ref|NT_010194.17|	100	494	0	0	1	494	46869354	46868861	0	913
15-24	gi|157697497|ref|NW_001838219.1|	100	494	0	0	1	494	1643981	1643488	0	913
15-24	gi|310132000|ref|XR_114876.1|	100	106	0	0	16	121	1885	1780	9e-49	196
15-24	gi|310110791|ref|XR_111537.1|	100	106	0	0	16	121	1885	1780	9e-49	196
15-24	gi|310123334|ref|XR_109175.1|	100	106	0	0	16	121	1885	1780	9e-49	196
15-25	gi|224514848|ref|NT_010194.17|	100	498	0	0	1	498	48998522	48999019	0	920
15-25	gi|224282137|ref|NR_027024.1|	100	106	0	0	16	121	1870	1765	9e-49	196
15-26	gi|224514936|ref|NT_010274.17|	100	209	0	0	1	209	5804002	5803794	5e-106	387
15-27	gi|224514936|ref|NT_010274.17|	100	491	0	0	1	491	15298228	15297738	0	907
15-27	gi|157812277|ref|NW_001838224.2|	100	491	0	0	1	491	2056298	2056788	0	907
15-27	gi|310123401|ref|XM_003118682.1|	100	103	0	0	16	118	507	405	4e-47	191
15-27	gi|310123401|ref|XM_003118682.1|	100	102	0	0	200	301	405	304	1e-46	189
15-28	gi|224514936|ref|NT_010274.17|	100	485	0	0	1	485	17277912	17278396	0	896
15-28	gi|157812277|ref|NW_001838224.2|	100	485	0	0	1	485	90225	89741	0	896
19	gi|224514626|ref|NT_011295.11|	100	380	0	0	1	380	14048393	14048014	0	702
19	gi|157697822|ref|NW_001838484.1|	100	380	0	0	1	380	8047188	8046809	0	702
19	gi|299829235|ref|NR_033899.1|	100	107	0	0	84	190	1597	1491	2e-49	198
19	gi|299829235|ref|NR_033899.1|	100	106	0	0	275	380	1493	1388	9e-49	196
10	gi|224514932|ref|NT_008705.16|	100	191	0	0	1	191	30593893	30594083	5e-96	353
10	gi|157812130|ref|NW_001837931.2|	100	191	0	0	1	191	409259	409069	5e-96	353
10	gi|153792515|ref|NR_003524.1|	100	104	0	0	1	104	1016	913	1e-47	193
12	gi|224514900|ref|NT_029419.12|	100	420	0	0	1	420	62694302	62694721	0	776
12	gi|157812192|ref|NW_001838061.2|	100	420	0	0	1	420	8827557	8827138	0	776
